# Supplementary material for: HIF1α is dispensable for oocyte development and female fertility in mice
Source: PeerJ. 2022 May 3;10:e13370. doi: 10.7717/peerj.13370 (PMC9074875; doi:10.7717/peerj.13370)
Supplement: Supplemental Information 8 — Mean number of GV stage oocytes obtained per mouse after priming with PMSG (n = 6 for each genotype). [file peerj-10-13370-s008.xlsx]

## Sheet: Sheet1
Fig3C
	Number of GV oocytes
	Control1	43
	Control2	62
	Control3	65
	Control4	53
	Control5	57
	Hif1α-cKO-1	58
	Hif1α-cKO-2	57
	Hif1α-cKO-3	72
	Hif1α-cKO-4	44
	Hif1α-cKO-5	54
