# Supplementary material for: HIF1α is dispensable for oocyte development and female fertility in mice
Source: PeerJ. 2022 May 3;10:e13370. doi: 10.7717/peerj.13370 (PMC9074875; doi:10.7717/peerj.13370)
Supplement: Supplemental Information 12 — Relative mRNA levels of Hif2α and Hif3α are determined by real-time RT-PCR. Data are expressed as mean ± SD. [file peerj-10-13370-s012.xlsx]

## Sheet: Sheet1
Fig4A									Fig4B
			Ct	ΔCt	ΔΔCt	RQ				Hif3α		Ct	ΔCt	ΔΔCt	RQ
	Hif2α	Control1	31.395	7.405	0	1					Control1	28.542	4.552	0	1
		Control2	31.371	7.381	-0.024	1.01677					Control2	28.317	4.327	-0.225	1.16878
		Control3	31.705	7.715	0.31	0.806642					Control3	28.82	4.83	0.278	0.824734
		Hif1α-cKO-1	31.465	7.741	0.336	0.792235					Hif1α-cKO-1	28.119	4.395	-0.157	1.11497
		Hif1α-cKO-2	31.114	7.39	-0.015	1.01045					Hif1α-cKO-2	27.953	4.229	-0.323	1.25093
		Hif1α-cKO-3	31.402	7.678	0.273	0.827597					Hif1α-cKO-3	28.127	4.403	-0.149	1.1088
